# Supplementary material for: Impact of TP53 Codon 72 and MDM2 SNP 309 Polymorphisms in Pancreatic Ductal Adenocarcinoma
Source: PLoS One. 2015 Mar 3;10(3):e0118829. doi: 10.1371/journal.pone.0118829 (PMC4348172; doi:10.1371/journal.pone.0118829)
Supplement: S1 Table — BI, Brinkman Index; BW, body weight; BMI, body mass index. (XLSX) [file pone.0118829.s001.xlsx]

## Sheet: Sheet1
										codon72				MDM2
Case number	Age	Gender	Diabetes	smoke（BI）	Height	BW	BMI	Pancreatitis		X	Y	genotype	IHC		X	Y	genotype	IHC
CP1	54	M	No	0	170	57.7	19.9654			1.33419	5.28953	GG	0		1.4615	5.09774	GT	0
CP2	66	F	Yes	0	169	61.5	21.5329			2.34802	2.78932	GC	0		0.0251842	6.24816	GG	0
CP3	56	M	Yes	1440	163	51	19.1953			3.32231	2.12724	CC	3+		0.247263	8.36954	GG	0
CP4	53	M	No	0	163	59.8	22.5074			2.71244	6.50316	GC	0		3.56094	1.20243	TT	0
CP5	52	M	No	990	160	46.8	18.2812			2.35745	1.7694	CC	0		0.0299785	6.70196	GG	3+
CP6	56	M	No	252	159	56.8	22.4675			3.35859	7.61983	GC	0		3.86514	1.68609	TT	0
CP7	48	M	Yes	990	160	70.3	27.4609			2.07722	4.22133	GC	0		3.60096	1.12368	TT	0
CP8	37	M	No	320	181	65	19.8407			2.29067	1.751	CC	0		2.98308	0.927606	TT	0
CP9	49	M	No	203	178	70.7	22.3141			4.71239	2.27218	CC	0		2.29315	5.09185	GT	0
CP10	63	M	No	430	154	44.2	18.6372			2.49753	5.57757	GC	0		3.4022	2.11508	TT	0
CP11	58	M	Yes	760	158	58.8	23.5539			2.44718	3.23431	GC	0		1.44446	6.47441	GT	0
CP12	57	M	No	820	159	49.3	19.5008			5.64432	9.09742	GC	0		-0.0313134	8.57421	GG	0
CP13	70	M	No	150	165	60.5	22.2222			0.531122	11.8338	GG	3+		2.06466	0.871263	TT	3+
CP14	40	M	No	100	165	62.5	22.9568			5.46951	6.44957	GC	0		3.28257	1.10492	TT	0
CP15	55	M	No	320	181	65	19.8407			5.86868	2.1681	CC	0		0.0315606	7.00017	GG	0
CP16	44	M	No	0	163	53	19.9481			7.44432	2.6473	CC	0		2.33538	5.99133	GT	0
PK1	74	M	No	0	157	55	22.3133	No		2.55559	1.87674	CC	0		2.26751	1.54138	TT	1+
PK2	82	F	No	0	144	42	20.2546	No		3.54471	1.93452	CC	3+		2.13806	1.9119	TT	3+
PK3	79	M	No	0	162	42	16.0037	No		2.91858	2.03219	CC	3+		-0.016855	5.64842	GG	0
PK4	67	M	No	0	163	63	23.7118	No		2.02205	7.68148	GC	1+		1.86796	2.73659	TT	0
PK5	75	F	No	0	151	40	17.5431	No		2.65611	5.78616	GC	3+		-0.0140666	5.85617	GG	0
PK6	76	M	No	1980	161	49	18.9036	No		4.58428	2.25719	CC	0		1.92206	2.69323	TT	3+
PK7	55	M	No	660	168	64	22.6757	No		2.06329	6.11665	GC	4+		2.05931	0.718008	TT	3+
PK8	82	M	No	0	162	54	20.5761	No		3.06515	3.59651	CC	0		1.00224	3.56774	GT	0
PK9	66	M	No	0	164	51	18.9619	No		4.99207	2.27928	CC	0		1.48966	4.02636	GT	0
PK10	76	M	No	0	154	47	19.8178	No		2.83117	6.44619	GC	0		1.18598	4.52097	GT	0
PK11	68	M	No	400	166	62	22.4996	No		8.94402	3.02184	CC	3+		1.29899	3.72675	GT	3+
PK12	77	M	Yes	1040	160	55	21.4844	No		1.77566	7.18456	GC	3+		1.39939	4.46467	GT	0
PK13	65	F	No	0	155	47	19.563	No		0.772191	10.9361	GG	3+		-0.00296324	6.40735	GG	3+
PK14	70	F	No	0	150	55	24.4444	No		4.83223	2.20462	CC	3+		1.45331	3.87245	GT	1+
PK15	69	F	Yes	450	152	46	19.91	No		2.09184	2.99784	CC	3+		1.11958	4.07871	GT	0
PK16	55	F	Yes	0	144	38	18.3256	Yes		5.85927	2.51674	CC	0		0.15083	5.8811	GG	0
PK17	69	M	No	900	166	60	21.7738	No		1.94645	5.09665	GC	3+		-0.00296324	5.70595	GG	0
PK18	58	M	No	760	175	69	22.5306	No		4.21277	2.05227	CC	4+		2.27514	1.50478	TT	3+
PK19	67	M	Yes	1600	167	59	21.1553	No		2.93136	1.6407	CC	3+		2.41917	0.967385	TT	0
PK20	70	F	No	0	146	44	20.6418	No		4.15226	2.16525	CC	3+		1.54237	3.63136	GT	1+
PK21	64	M	Yes	400	159	53	20.9644	No		3.43928	2.03085	CC	0		1.52476	3.85546	GT	0
PK22	64	M	Yes	1000	164	61	22.68	No		5.32257	10.1701	GC	0		2.50202	0.93667	TT	1+
PK23	80	F	No	0	151	41	17.9817	No		4.89994	11.4061	GC	0		1.50484	3.9518	GT	0
PK24	57	M	Yes	0	172	58	19.6052	No		7.91953	2.78877	CC	0		2.72289	1.04412	TT	0
PK25	78	M	Yes	0	159	48	18.9866	Yes		5.32529	10.9948	GC	0		0.11164	5.66784	GG	0
PK26	48	M	Yes	465	170	72	24.9135	No		9.5327	3.22141	CC	0		2.63034	1.34272	TT	0
PK27	79	M	No	858	163	56	21.0772	No		1.33084	13.7864	GG	1+		0.00227275	5.70186	GG	3+
PK28	57	M	No	500	159	57	22.5466	No		6.92015	2.68137	CC	0		1.43019	3.16186	GT	1+
PK29	51	M	No	600	164	57	21.1927	No		7.75121	2.83507	CC	4+		1.69166	4.21318	GT	3+
PK30	32	M	No	120	164	46	17.1029	No		7.40553	2.82626	CC	3+		1.34275	4.22132	GT	3+
PK31	57	M	Yes	0	171	54	18.4672	No		7.75001	2.92843	CC	3+		2.64192	1.03488	TT	3+
PK32	32	M	No	600	164	57	21.1927	No		7.54333	2.72862	CC	3+		1.48711	3.7603	GT	3+
normal1	78	M	No	600	162	60	22.8624	No		7.26297	13.9128	GC	2+		2.18641	4.83984	GT	0
normal2	60	M	No	800	162	52.6	20.0427	No		2.98237	5.03636	GC	1+		0.143837	8.11976	GG	1+
normal3	65	F	No	0	156	60	24.6548	No		2.83986	5.75005	GC	1+		2.24113	4.90749	GT	1+
normal4	50	M	No	240	180	70	21.6049	No		4.22486	1.94885	CC	1+		0.813278	6.46252	GG	1+
normal5	73	M	Yes	300	157	56.4	22.8813	No		3.23139	5.61824	GC	0		1.70345	5.18615	GT	3+
normal6	53	M	Yes	0	172	80.7	27.2783	No		3.01453	4.24488	GC	2+		-0.0124999	7.65939	GG	1+
normal7	43	F	No	110	155	49.6	20.6452	No		2.3916	3.59902	GC	3+		2.54162	2.28982	TT	1+
normal8	81	F	No	2900	149	40.2	18.1073	No		3.27912	6.64764	GC	1+		2.32965	4.50305	GT	1+
normal9	64	M	No	220	164	51.6	19.185	No		3.00029	2.07714	CC	1+		2.94571	0.951621	TT	0
normal10	81	M	No	615	167	57.7	20.6892	No		7.40888	14.171	GC	2+		-0.0308854	6.9393	GG	0
normal11	60	M	No	900	180	55.8	17.2222	No		1.05438	17.0856	GG	3+		3.15543	1.25607	TT	3+
normal12	38	F	No	0	157	49.2	19.9602	No		0.627839	3.43977	GG	3+		0.0619515	7.26614	GG	1+
normal13	71	M	Yes	0	181	77.6	23.6867	No		3.22329	2.25347	CC	1+		3.5045	1.44356	TT	0
normal14	50	M	No	200	172	49.6	16.7658	No		0.953081	6.51103	GG	0		2.02672	5.05905	GT	0
normal15	60	M	No	494	155	42.7	17.7732	No		2.17477	4.98995	GC	1+		2.1304	4.70909	GT	0
normal16	57	M	Yes	1480	157	55.8	22.6378	No		0.800789	13.5908	GG	1+		-0.00164984	7.21825	GG	1+
normal17	58	F	No	0	159	58.8	23.2586	No		3.18456	17.8821	GG	0		-0.0323063	8.18684	GG	0
normal18	81	F	Yes	0	147	50.5	23.3699	No		5.60756	12.2759	GC	0		-0.0443348	8.47266	GG	0
normal19	73	F	No	0	150	45	20	No		5.80943	9.99423	GC	1+		1.58423	5.32764	GT	3+
normal20	50	F	No	0	153	85.2	36.3963	No		7.2918	2.83525	CC	0		3.30005	1.14268	TT	1+
normal21	74	F	No	0	150	42.2	18.7556	No		1.10424	16.157	GG	1+		3.39936	1.10536	TT	0
normal22	56	M	No	0	168	61.8	21.8963	No		9.27836	3.22982	GG	0		0.78975	2.4043	GT	0
normal23	79	M	Yes	0	162	71.4	27.2062	No		7.10561	14.8009	GC	0		0.798763	2.18359	GT	1+
normal24	60	M	Yes	780	171	52.6	17.9884	No		8.75898	3.01299	GG	0		0.867478	2.49318	GT	0
normal25	65	M	No	0	158	42.4	16.9845	No		9.63738	3.39776	GG	0		1.40809	0.896998	TT	0
normal26	81	M	No	0	162	61.9	23.5863	No		6.44241	14.8832	GC	0		1.51271	0.661072	TT	0
normal27	76	M	No	1080	169	50	17.5064	No		7.32138	14.2037	GC	0		0.918066	2.68073	GT	0
normal28	46	M	No	520	175	74	24.1633	No		7.77012	15.8239	GC	0		0.83136	2.57369	GT	0
normal29	84	M	No	0	158	65	26.0375	No		7.34745	15.1793	GC	0		1.50731	0.654293	TT	0
normal30	81	M	No	0	156	56.4	23.1755	No		9.28153	2.99708	GG	1+		-0.0139785	3.8779	GG	0
normal31	76	M	No	0	156	49.8	20.4635	No		9.62062	3.04391	GG	1+		1.49297	0.627238	TT	0
normal32	63	M	No	1720	169	59	20.6575	No		1.48724	19.5337	CC	3+		1.57527	0.649242	TT	0
No Template control 1										0.61266	1.87873				0.18533	0.398381
No Template control 2										0.61415	1.93863				0.18715	0.384072
